# Supplementary material for: Circ_0040039 May Aggravate Intervertebral Disk Degeneration by Regulating the MiR-874-3p-ESR1 Pathway
Source: Front Genet. 2021 Jun 11;12:656759. doi: 10.3389/fgene.2021.656759 (PMC8226233; doi:10.3389/fgene.2021.656759)
Supplement: Supplementary file 1 [file Table_1.XLS]

## Sheet: IDD-related miRNA and mRNA
IDD-related KDEGs	IDD-related DEMs
CEMIP	miR-486-3p
SIRT1	miR-34a-5p
RCAN1.4	miR-124
IL5RA	miR-495-3p
MMP3	miR-31-5p
IGFBP5	miR-24-3p
SAA1	miR-660
ESR1	miR-203-3p
BCL2	miR‑222
TRAIL	miR-181a
HDAC4	miR-365
TIMP3	miR‑222
NOTCH1	miR-34a-5p
LRP1	miR-640
MYD88	miR-149
ATG7	miR-106a-5p
EEF2	miR-143-5p
CDKN1B	miR-222-3p
COL1A1	miR-625-5p
CUL4A	miR-194-5p
CUL4B	miR-194-5p
BAX	miR-573
SOX4	miR-499a-5p
FGF14	miR-154
ERFFI1	miR-2355-5p
ADAM17	miR-145
FOXO1	miR-486-5p
HMGB1	miR-107
CREB1	miR-140-5p
TXNIP	miR-335-3p
SIRT1	miR-141
BCL9	miR-532
MMP1	miR-202-3p
ATG5	miR-153-3p
MMP2	miR-29a
SFRP1	miR-431
GSK3B	miR-431
TCF7L2	miR-155
SOX9	miR-30d
RUNX2	miR-455-5P
FOXO3	miR-221
MMP2	miR-17-3p
TLR4	miR-140-5p
GDF5	miR-665
TRAF6	miR-194
PTEN	miR-21
LEF1	miR-22
ESR1	miR-221
ACAN	miR-3150a-3p
SOX9	miR-616-5p
IRAK1	miR-223
ERBB2	miR-328-5p
CCND1	miR-326
SMAD4	miR-589-3p
XIAP	miR-200c
IL6	miR-146a
TSHZ3	miR-125b-1-3p
BAK1	miR-125a
BECLIN1	miR-129-5P
TRAF6	miR-146a-5p
ARID2	miR‑96
GDF5	miR-132
BCL2	miR-143
ATG7	miR-210
MMP13	miR-127-5p
HIF1A	miR-138
BMP2	miR-98-5p
SOX9	miR-494
MAP3K9	miR-15a
SMAD3	miR-15b
GDF5	miR-7
ERK1	miR-155
ERK2	miR-155
GDF5	miR-34a
PDCD4	miR-21
GAS1	miR-184
MMP16	miR-155
SIRT1	miR-138-5p
ANKH	miR-20a
BMP2	miR-221
TP53INP1	miR-125a
MMP9	miR-133a
MMP14	miR-193a-3p
MMP13	miR-27b
FGFR3	miR-100
BCL2	miR-34a
JUND	miR-494
MMP3	miR-93
HOXD10	miR-10b
ADAMTS5	miR-377
PI3K	miR-27a
FADD	miR-155
CASP3	miR-155
IL6	miR-98
IGF1R	miR-4458
TRPS1	miR-221
BTRC	miR-583
